# Supplementary material for: Magnetically Modified Biosorbent for Rapid Beryllium Elimination from the Aqueous Environment
Source: Materials (Basel). 2021 Nov 3;14(21):6610. doi: 10.3390/ma14216610 (PMC8585364; doi:10.3390/ma14216610)
Supplement: Supplementary file 1 [file materials-14-06610-s001.zip]

Archive with 1 entries (1 files):
- materials-1365999-supplementary.pdf
